# Supplementary material for: Genome-Wide Demographic Analyses of Balaenid Whales Revealed Complex History of Gene Flow Associated with Past Climate Oscillation
Source: Genome Biol Evol. 2025 May 5;17(5):evaf081. doi: 10.1093/gbe/evaf081 (PMC12082451; doi:10.1093/gbe/evaf081)
Supplement: evaf081_Supplementary_Data [file evaf081_supplementary_data.zip]

Archive with 2 entries (2 files):
- Supplementary Figures.docx
- supplementary table_0701_revision.xlsx
