# Supplementary material for: Genome-Wide Demographic Analyses of Balaenid Whales Revealed Complex History of Gene Flow Associated with Past Climate Oscillation
Source: Genome Biol Evol. 2025 May 5;17(5):evaf081. doi: 10.1093/gbe/evaf081 (PMC12082451; doi:10.1093/gbe/evaf081)
Supplement: evaf081_Supplementary_Data [file evaf081_supplementary_data.zip › supplementary table_0701_revision.xlsx]

## Sheet: Supplementary Table S1
Species	Common name	Type of data	NCBI accession number	Sequencing Depth	Assembly Level	Database
Eubalaena australis	Southern right whale	genome	-		Chromosome	DNA zoo https://www.dnazoo.org/assemblies/eubalaena_australis
Balaena mysticetus	Bowhead whale (ECWG)	genome	-		Contig	Bowhead Whale Genome Consortium http://www.bowhead-whale.org
Balaenoptera musculus	Blue whale	genome	GCA_009873245.3		Chromosome	NCBI
Caperea marginata	Pygmy right whale	genome	GCA_029224305.1		Contig	NCBI
Physeter macrocephalus	Sperm whale	genome	GCA_000472045.1		Chromosome	NCBI
Eubalaena glacialis	North Atlantic right whale	WGS	SRR11097130	36		NCBI SRA
Eubalaena japonica	North Pacific right whale	WGS	SRR11430498	48		NCBI SRA
Eubalaena australis	Southern right whale	WGS	SRR13167951	19		NCBI SRA
Balaena mysticetus	Bowhead whale (ECWG)	WGS	SRR1685384	25		NCBI SRA
Balaena mysticetus	Bowhead whale (EGSB)	WGS	SRR15669485-SRR15669496	SRR15669485: 26; SRR15669487: 29 (used in MSMC-IM)		NCBI SRA
Balaenoptera musculus	Blue whale	WGS	-	42		GenomeArk https://www.genomeark.org/genomeark-all/Balaenoptera_musculus.html
Balaenoptera acutorostrata	Minke whale	WGS	SRR893003	28		NCBI SRA
Physeter macrocephalus	Sperm whale	WGS	SRR6117283	30		NCBI SRA
